# Supplementary material for: Aggregating in vitro-grown adipocytes to produce macroscale cell-cultured fat tissue with tunable lipid compositions for food applications
Source: eLife. 2023 Apr 4;12:e82120. doi: 10.7554/eLife.82120 (PMC10072877; doi:10.7554/eLife.82120)
Supplement: Supplementary file 3. [file elife-82120-supp3.xlsx]

## Sheet: Sheet1
Lipid Composition of Soybean Oil (%)
Linoleic Acid	44-62
Oleic Acid	19-30
Palmitic Acid	7-14
Alpha-Linolenic Acid	4-11
Stearic Acid	1.4-5.5
